# Supplementary material for: Achillea moschata Wulfen: From Ethnobotany to Phytochemistry, Morphology, and Biological Activity
Source: Molecules. 2022 Nov 29;27(23):8318. doi: 10.3390/molecules27238318 (PMC9736511; doi:10.3390/molecules27238318)
Supplement: Supplementary file 1 [file molecules-27-08318-s001.zip]

Archive with 1 entries (1 files):
- molecules-2050499-supplementary.pdf
